# Supplementary material for: Using the Brief Health Literacy Screen in Chronic Care in French Hospital Settings: Content Validity of Patient and Healthcare Professional Reports
Source: Int J Environ Res Public Health. 2020 Dec 25;18(1):96. doi: 10.3390/ijerph18010096 (PMC7795429; doi:10.3390/ijerph18010096)
Supplement: Supplementary file 1 [file ijerph-18-00096-s001.zip]

Archive with 3 entries (3 files):
- S1_table_Comparison of the 2 BHLS versions and proposition of change in English and in French.docx
- S2_table_Synthesis of patients cognitive interviews in French.docx
- S3_table_Synthesis of HCPs cognitive interviews in French.docx
